# Supplementary material for: Health Promotion in Glycemic Control and Emotional Well-Being of People with Type 1 Diabetes Mellitus: A Systematic Review and Meta-Analysis
Source: Healthcare (Basel). 2024 Dec 6;12(23):2461. doi: 10.3390/healthcare12232461 (PMC11641254; doi:10.3390/healthcare12232461)
Supplement: Supplementary file 1 [file healthcare-12-02461-s001.zip]

Archive with 2 entries (2 files):
- healthcare-3333995-S1.pdf
- healthcare-3333995-S2.pdf
